# Supplementary material for: Wearable Devices for Biofeedback Rehabilitation: A Systematic Review and Meta-Analysis to Design Application Rules and Estimate the Effectiveness on Balance and Gait Outcomes in Neurological Diseases
Source: Sensors (Basel). 2021 May 15;21(10):3444. doi: 10.3390/s21103444 (PMC8156914; doi:10.3390/s21103444)
Supplement: Supplementary file 1 [file sensors-21-03444-s001.zip]

Archive with 1 entries (1 files):
- sensors-1160067-supplementary.pdf
